# Supplementary material for: Contrasting community assembly processes structure lotic bacteria metacommunities along the river continuum
Source: Environ Microbiol. 2020 Dec 10;23(1):484–98. doi: 10.1111/1462-2920.15337 (PMC7898806; doi:10.1111/1462-2920.15337)
Supplement: Supplementary file 5 — Supplementary Table 4 Supporting information [file EMI-23-484-s005.xlsx]

## Sheet: Supplementary Table S4
Site	Sampling_date	Site_long	Site_short	DAY	MONTH	YEAR	TIME	Time	TEMP	pH1	ALK	Sus_Sed	SRP	TDP	TP	NH4	Si	CHL_A	F	Cl	NO2	NO3	SO4	TDN	NO3_N_NH4_N	DOC	Na	K	Ca	Mg	B	Fe	Mn	Zn	Cu	Al	pH2	Conductivity	Eh
TC01	2015-08-10	Thame at Wheatley	Tm	10	8	15	09:30:00	09:30:00	18.9	7.73	4377	11.22	1524	1564	1632	0.12	8.39	4.96	0.15	77.09	0	49.08	72.59	12.4	11.17	6.92	63.03	13.48	114.77	5.03	89.52	18.1	9.78	8.69	12.99	5.78	7.16	915.5	58
TC03	2015-08-10	Cherwell at Hampton Poyle	Ch	10	8	15	10:30:00	10:30:00	18.7	7.9	4560	26.45	147	173	280	0.044	3.13	23.06	0.22	71.16	0.03	17.29	80.79	4.53	3.94	5.67	50.04	8.04	110.84	9.68	104.73	36.47	7.22	3.38	5.5	21.89	7.59	899.8	153
TC04	2015-08-10	Evenlode at Cassington Mill	Ev	10	8	15	10:55:00	11:00:00	17.8	7.87	4251	11.62	303	333	383	0.062	2.89	7.46	0.13	30.9	0.11	15.39	50.8	3.87	3.52	3.65	21.56	4.36	100.82	4.71	67.14	69.22	9.37	3.63	3.28	55.69	7.63	623.1	147
TC07	2015-08-10	Windrush at Newbridge	Wi	10	8	15	12:10:00	12:15:00	18.6	8.06	3626	21.34	123	129	194	0.053	2.09	7.57	0.11	25.98	0	32.2	51.6	7.51	7.31	2.88	17.17	4	93.11	5.05	38.28	112.8	4.28	3.9	3.61	51.88	7.85	581.7	104
TC08	2015-08-10	Leach at Lechlade	Le	10	8	15	13:10:00	13:15:00	17.7	8.01	4396	2.45	44	42	57	0.059	1.78	3.2	0.1	13.95	0.02	21.07	38.23	5.28	4.8	3.23	8.64	1.68	106.64	5.57	28.12	8.34	2.47	3.84	4.91	-0.83	7.76	572.3	157
TC09	2015-08-10	Cole at Lyte Bridge	Cl	10	8	15	12:50:00	12:45:00	18.3	7.75	4623	39.46	304	326	457	0.047	6.26	6.44	0.17	49.56	0.03	10.05	54.89	2.83	2.3	4.86	33.27	7.39	110.29	4.47	64.56	33.06	24.01	3.88	3.26	13.77	7.53	722.3	133
TC12	2015-08-10	Pang at Tidmarsh	Pa	10	8	15	13:55:00	14:00:00	16.7	8.08	4894	3.55	25	43	55	0.074	6.89	0.97	0.12	22.91	0.03	28.13	17.7	6.73	6.41	3.44	11.45	2.42	115.78	3.09	20.92	6.37	1.36	2.36	0.42	0.82	7.97	611	168
TC13	2015-08-10	Thames at Sonning	TSO	10	8	15	12:05:00	12:00:00	19.8	7.96	4364	8.52	214	227	267	0.057	6.27	10.47	0.14	43.92	0	23.85	40.34	6.07	5.43	4.08	30.16	6.13	104.5	4	56.45	9.4	5.2	4.29	2.56	1.79	7.82	688	143
TC14	2015-08-10	Lodden at Charvil	Lo	10	8	15	11:45:00	11:45:00	18.5	7.95	3586	3.35	171	190	232	0.05	5.88	1.62	0.1	69.08	0.06	46.86	50.32	12.08	10.62	6.56	25.96	10.29	93.61	4.83	62.87	26.78	6.99	5.23	3.62	6.54	7.87	755	129
TC18	2015-08-10	Thames at Wallingford	TW	10	8	15	14:30:00	14:30:00	20.1	7.92	4139	7.72	348	358	383	0.049	5.32	10.23	0.18	60.38	0	26.72	70.47	6.58	6.07	5.67	43.08	9.38	106.49	5.89	118.41	11.32	4.26	3.73	2.88	3.12	7.87	789	150
TC19	2015-08-10	Thames at Hannington	TH	10	8	15	13:30:00	13:30:00	19.6	7.8	3806	2.73	305	324	342	0.051	3.49	5.01	0.21	120.88	0	75.25	115.8	19.92	17.03	8.1	93.78	18.95	114.15	7.23	142.72	12.33	3.04	9.41	4.37	1.92	7.58	1120	97
TC21	2015-08-10	Enborne at Brimpton	En	10	8	15	13:15:00	13:15:00	17.5	7.97	3813	5.62	325	343	386	0.034	7.85	5.77	0.12	35.47	0.03	21.23	25.92	5.19	4.82	4.39	21.26	4.08	95.42	3.54	27.1	31.67	25.55	4.57	2.34	8.29	7.9	594	153
