# Supplementary material for: Contrasting community assembly processes structure lotic bacteria metacommunities along the river continuum
Source: Environ Microbiol. 2020 Dec 10;23(1):484–98. doi: 10.1111/1462-2920.15337 (PMC7898806; doi:10.1111/1462-2920.15337)
Supplement: Supplementary file 6 — Supplementary Table 5 Supporting information [file EMI-23-484-s006.txt]

#checklist_accession	ERC000025
#unique_name_prefix
sample_alias	tax_id	scientific_name	common_name	sample_title	sample_description	investigation type	project name	sequencing method	collection date	geographic location (country and/or sea)	geographic location (latitude)	geographic location (longitude)	miscellaneous environmental package	environment (biome)	environment (feature)	environment (material)
#template	256318	metagenome		ThamesWBS		metagenome	Contrasting community assembly processes structure lotic bacteria metacommunities along the river continuum	Illumina MiSeq	2008-08	United Kingdom			miscellaneous natural or artificial environment
#units											DD	DD
TC01B02	256318	metagenome		ThamesWBS		metagenome	Contrasting community assembly processes structure lotic bacteria metacommunities along the river continuum	Illumina MiSeq	2008-08	United Kingdom	51.74044397	-1.115078805	miscellaneous natural or artificial environment	Freshwater	River	Biofilm
TC01B03	256318	metagenome		ThamesWBS		metagenome	Contrasting community assembly processes structure lotic bacteria metacommunities along the river continuum	Illumina MiSeq	2008-08	United Kingdom	51.74044397	-1.115078805	miscellaneous natural or artificial environment	Freshwater	River	Biofilm
TC01B04	256318	metagenome		ThamesWBS		metagenome	Contrasting community assembly processes structure lotic bacteria metacommunities along the river continuum	Illumina MiSeq	2008-08	United Kingdom	51.74044397	-1.115078805	miscellaneous natural or artificial environment	Freshwater	River	Biofilm
TC01B06	256318	metagenome		ThamesWBS		metagenome	Contrasting community assembly processes structure lotic bacteria metacommunities along the river continuum	Illumina MiSeq	2008-08	United Kingdom	51.74044397	-1.115078805	miscellaneous natural or artificial environment	Freshwater	River	Biofilm
TC01B07	256318	metagenome		ThamesWBS		metagenome	Contrasting community assembly processes structure lotic bacteria metacommunities along the river continuum	Illumina MiSeq	2008-08	United Kingdom	51.74044397	-1.115078805	miscellaneous natural or artificial environment	Freshwater	River	Biofilm
TC01B08	256318	metagenome		ThamesWBS		metagenome	Contrasting community assembly processes structure lotic bacteria metacommunities along the river continuum	Illumina MiSeq	2008-08	United Kingdom	51.74044397	-1.115078805	miscellaneous natural or artificial environment	Freshwater	River	Biofilm
TC01B09	256318	metagenome		ThamesWBS		metagenome	Contrasting community assembly processes structure lotic bacteria metacommunities along the river continuum	Illumina MiSeq	2008-08	United Kingdom	51.74044397	-1.115078805	miscellaneous natural or artificial environment	Freshwater	River	Biofilm
TC01B10	256318	metagenome		ThamesWBS		metagenome	Contrasting community assembly processes structure lotic bacteria metacommunities along the river continuum	Illumina MiSeq	2008-08	United Kingdom	51.74044397	-1.115078805	miscellaneous natural or artificial environment	Freshwater	River	Biofilm
TC01S01T	256318	metagenome		ThamesWBS		metagenome	Contrasting community assembly processes structure lotic bacteria metacommunities along the river continuum	Illumina MiSeq	2008-08	United Kingdom	51.74044397	-1.115078805	miscellaneous natural or artificial environment	Freshwater	River	Sediment
TC01S02T	256318	metagenome		ThamesWBS		metagenome	Contrasting community assembly processes structure lotic bacteria metacommunities along the river continuum	Illumina MiSeq	2008-08	United Kingdom	51.74044397	-1.115078805	miscellaneous natural or artificial environment	Freshwater	River	Sediment
TC01S03T	256318	metagenome		ThamesWBS		metagenome	Contrasting community assembly processes structure lotic bacteria metacommunities along the river continuum	Illumina MiSeq	2008-08	United Kingdom	51.74044397	-1.115078805	miscellaneous natural or artificial environment	Freshwater	River	Sediment
TC01S04T	256318	metagenome		ThamesWBS		metagenome	Contrasting community assembly processes structure lotic bacteria metacommunities along the river continuum	Illumina MiSeq	2008-08	United Kingdom	51.74044397	-1.115078805	miscellaneous natural or artificial environment	Freshwater	River	Sediment
TC01S05T	256318	metagenome		ThamesWBS		metagenome	Contrasting community assembly processes structure lotic bacteria metacommunities along the river continuum	Illumina MiSeq	2008-08	United Kingdom	51.74044397	-1.115078805	miscellaneous natural or artificial environment	Freshwater	River	Sediment
TC01WG	256318	metagenome		ThamesWBS		metagenome	Contrasting community assembly processes structure lotic bacteria metacommunities along the river continuum	Illumina MiSeq	2008-08	United Kingdom	51.74044397	-1.115078805	miscellaneous natural or artificial environment	Freshwater	River	Water
TC01WM	256318	metagenome		ThamesWBS		metagenome	Contrasting community assembly processes structure lotic bacteria metacommunities along the river continuum	Illumina MiSeq	2008-08	United Kingdom	51.74044397	-1.115078805	miscellaneous natural or artificial environment	Freshwater	River	Water
TC03B01	256318	metagenome		ThamesWBS		metagenome	Contrasting community assembly processes structure lotic bacteria metacommunities along the river continuum	Illumina MiSeq	2008-08	United Kingdom	51.83343087	-1.276786231	miscellaneous natural or artificial environment	Freshwater	River	Biofilm
TC03B02	256318	metagenome		ThamesWBS		metagenome	Contrasting community assembly processes structure lotic bacteria metacommunities along the river continuum	Illumina MiSeq	2008-08	United Kingdom	51.83343087	-1.276786231	miscellaneous natural or artificial environment	Freshwater	River	Biofilm
TC03B04	256318	metagenome		ThamesWBS		metagenome	Contrasting community assembly processes structure lotic bacteria metacommunities along the river continuum	Illumina MiSeq	2008-08	United Kingdom	51.83343087	-1.276786231	miscellaneous natural or artificial environment	Freshwater	River	Biofilm
TC03B05	256318	metagenome		ThamesWBS		metagenome	Contrasting community assembly processes structure lotic bacteria metacommunities along the river continuum	Illumina MiSeq	2008-08	United Kingdom	51.83343087	-1.276786231	miscellaneous natural or artificial environment	Freshwater	River	Biofilm
TC03B06	256318	metagenome		ThamesWBS		metagenome	Contrasting community assembly processes structure lotic bacteria metacommunities along the river continuum	Illumina MiSeq	2008-08	United Kingdom	51.83343087	-1.276786231	miscellaneous natural or artificial environment	Freshwater	River	Biofilm
TC03B07	256318	metagenome		ThamesWBS		metagenome	Contrasting community assembly processes structure lotic bacteria metacommunities along the river continuum	Illumina MiSeq	2008-08	United Kingdom	51.83343087	-1.276786231	miscellaneous natural or artificial environment	Freshwater	River	Biofilm
TC03B08	256318	metagenome		ThamesWBS		metagenome	Contrasting community assembly processes structure lotic bacteria metacommunities along the river continuum	Illumina MiSeq	2008-08	United Kingdom	51.83343087	-1.276786231	miscellaneous natural or artificial environment	Freshwater	River	Biofilm
TC03B09	256318	metagenome		ThamesWBS		metagenome	Contrasting community assembly processes structure lotic bacteria metacommunities along the river continuum	Illumina MiSeq	2008-08	United Kingdom	51.83343087	-1.276786231	miscellaneous natural or artificial environment	Freshwater	River	Biofilm
TC03B10	256318	metagenome		ThamesWBS		metagenome	Contrasting community assembly processes structure lotic bacteria metacommunities along the river continuum	Illumina MiSeq	2008-08	United Kingdom	51.83343087	-1.276786231	miscellaneous natural or artificial environment	Freshwater	River	Biofilm
TC03S01T	256318	metagenome		ThamesWBS		metagenome	Contrasting community assembly processes structure lotic bacteria metacommunities along the river continuum	Illumina MiSeq	2008-08	United Kingdom	51.83343087	-1.276786231	miscellaneous natural or artificial environment	Freshwater	River	Sediment
TC03S02T	256318	metagenome		ThamesWBS		metagenome	Contrasting community assembly processes structure lotic bacteria metacommunities along the river continuum	Illumina MiSeq	2008-08	United Kingdom	51.83343087	-1.276786231	miscellaneous natural or artificial environment	Freshwater	River	Sediment
TC03S03T	256318	metagenome		ThamesWBS		metagenome	Contrasting community assembly processes structure lotic bacteria metacommunities along the river continuum	Illumina MiSeq	2008-08	United Kingdom	51.83343087	-1.276786231	miscellaneous natural or artificial environment	Freshwater	River	Sediment
TC03S04T	256318	metagenome		ThamesWBS		metagenome	Contrasting community assembly processes structure lotic bacteria metacommunities along the river continuum	Illumina MiSeq	2008-08	United Kingdom	51.83343087	-1.276786231	miscellaneous natural or artificial environment	Freshwater	River	Sediment
TC03S05T	256318	metagenome		ThamesWBS		metagenome	Contrasting community assembly processes structure lotic bacteria metacommunities along the river continuum	Illumina MiSeq	2008-08	United Kingdom	51.83343087	-1.276786231	miscellaneous natural or artificial environment	Freshwater	River	Sediment
TC03WG	256318	metagenome		ThamesWBS		metagenome	Contrasting community assembly processes structure lotic bacteria metacommunities along the river continuum	Illumina MiSeq	2008-08	United Kingdom	51.83343087	-1.276786231	miscellaneous natural or artificial environment	Freshwater	River	Water
TC03WM	256318	metagenome		ThamesWBS		metagenome	Contrasting community assembly processes structure lotic bacteria metacommunities along the river continuum	Illumina MiSeq	2008-08	United Kingdom	51.83343087	-1.276786231	miscellaneous natural or artificial environment	Freshwater	River	Water
TC04B01	256318	metagenome		ThamesWBS		metagenome	Contrasting community assembly processes structure lotic bacteria metacommunities along the river continuum	Illumina MiSeq	2008-08	United Kingdom	51.78802349	-1.352017425	miscellaneous natural or artificial environment	Freshwater	River	Biofilm
TC04B02	256318	metagenome		ThamesWBS		metagenome	Contrasting community assembly processes structure lotic bacteria metacommunities along the river continuum	Illumina MiSeq	2008-08	United Kingdom	51.78802349	-1.352017425	miscellaneous natural or artificial environment	Freshwater	River	Biofilm
TC04B03	256318	metagenome		ThamesWBS		metagenome	Contrasting community assembly processes structure lotic bacteria metacommunities along the river continuum	Illumina MiSeq	2008-08	United Kingdom	51.78802349	-1.352017425	miscellaneous natural or artificial environment	Freshwater	River	Biofilm
TC04B04	256318	metagenome		ThamesWBS		metagenome	Contrasting community assembly processes structure lotic bacteria metacommunities along the river continuum	Illumina MiSeq	2008-08	United Kingdom	51.78802349	-1.352017425	miscellaneous natural or artificial environment	Freshwater	River	Biofilm
TC04B05	256318	metagenome		ThamesWBS		metagenome	Contrasting community assembly processes structure lotic bacteria metacommunities along the river continuum	Illumina MiSeq	2008-08	United Kingdom	51.78802349	-1.352017425	miscellaneous natural or artificial environment	Freshwater	River	Biofilm
TC04B06	256318	metagenome		ThamesWBS		metagenome	Contrasting community assembly processes structure lotic bacteria metacommunities along the river continuum	Illumina MiSeq	2008-08	United Kingdom	51.78802349	-1.352017425	miscellaneous natural or artificial environment	Freshwater	River	Biofilm
TC04B07	256318	metagenome		ThamesWBS		metagenome	Contrasting community assembly processes structure lotic bacteria metacommunities along the river continuum	Illumina MiSeq	2008-08	United Kingdom	51.78802349	-1.352017425	miscellaneous natural or artificial environment	Freshwater	River	Biofilm
TC04B08	256318	metagenome		ThamesWBS		metagenome	Contrasting community assembly processes structure lotic bacteria metacommunities along the river continuum	Illumina MiSeq	2008-08	United Kingdom	51.78802349	-1.352017425	miscellaneous natural or artificial environment	Freshwater	River	Biofilm
TC04B09	256318	metagenome		ThamesWBS		metagenome	Contrasting community assembly processes structure lotic bacteria metacommunities along the river continuum	Illumina MiSeq	2008-08	United Kingdom	51.78802349	-1.352017425	miscellaneous natural or artificial environment	Freshwater	River	Biofilm
TC04B10	256318	metagenome		ThamesWBS		metagenome	Contrasting community assembly processes structure lotic bacteria metacommunities along the river continuum	Illumina MiSeq	2008-08	United Kingdom	51.78802349	-1.352017425	miscellaneous natural or artificial environment	Freshwater	River	Biofilm
TC04S01T	256318	metagenome		ThamesWBS		metagenome	Contrasting community assembly processes structure lotic bacteria metacommunities along the river continuum	Illumina MiSeq	2008-08	United Kingdom	51.78802349	-1.352017425	miscellaneous natural or artificial environment	Freshwater	River	Sediment
TC04S02T	256318	metagenome		ThamesWBS		metagenome	Contrasting community assembly processes structure lotic bacteria metacommunities along the river continuum	Illumina MiSeq	2008-08	United Kingdom	51.78802349	-1.352017425	miscellaneous natural or artificial environment	Freshwater	River	Sediment
TC04S03T	256318	metagenome		ThamesWBS		metagenome	Contrasting community assembly processes structure lotic bacteria metacommunities along the river continuum	Illumina MiSeq	2008-08	United Kingdom	51.78802349	-1.352017425	miscellaneous natural or artificial environment	Freshwater	River	Sediment
TC04S04T	256318	metagenome		ThamesWBS		metagenome	Contrasting community assembly processes structure lotic bacteria metacommunities along the river continuum	Illumina MiSeq	2008-08	United Kingdom	51.78802349	-1.352017425	miscellaneous natural or artificial environment	Freshwater	River	Sediment
TC04S05T	256318	metagenome		ThamesWBS		metagenome	Contrasting community assembly processes structure lotic bacteria metacommunities along the river continuum	Illumina MiSeq	2008-08	United Kingdom	51.78802349	-1.352017425	miscellaneous natural or artificial environment	Freshwater	River	Sediment
TC04WG	256318	metagenome		ThamesWBS		metagenome	Contrasting community assembly processes structure lotic bacteria metacommunities along the river continuum	Illumina MiSeq	2008-08	United Kingdom	51.78802349	-1.352017425	miscellaneous natural or artificial environment	Freshwater	River	Water
TC04WM	256318	metagenome		ThamesWBS		metagenome	Contrasting community assembly processes structure lotic bacteria metacommunities along the river continuum	Illumina MiSeq	2008-08	United Kingdom	51.78802349	-1.352017425	miscellaneous natural or artificial environment	Freshwater	River	Water
TC07B01	256318	metagenome		ThamesWBS		metagenome	Contrasting community assembly processes structure lotic bacteria metacommunities along the river continuum	Illumina MiSeq	2008-08	United Kingdom	51.71004121	-1.416986606	miscellaneous natural or artificial environment	Freshwater	River	Biofilm
TC07B02	256318	metagenome		ThamesWBS		metagenome	Contrasting community assembly processes structure lotic bacteria metacommunities along the river continuum	Illumina MiSeq	2008-08	United Kingdom	51.71004121	-1.416986606	miscellaneous natural or artificial environment	Freshwater	River	Biofilm
TC07B03	256318	metagenome		ThamesWBS		metagenome	Contrasting community assembly processes structure lotic bacteria metacommunities along the river continuum	Illumina MiSeq	2008-08	United Kingdom	51.71004121	-1.416986606	miscellaneous natural or artificial environment	Freshwater	River	Biofilm
TC07B04	256318	metagenome		ThamesWBS		metagenome	Contrasting community assembly processes structure lotic bacteria metacommunities along the river continuum	Illumina MiSeq	2008-08	United Kingdom	51.71004121	-1.416986606	miscellaneous natural or artificial environment	Freshwater	River	Biofilm
TC07B05	256318	metagenome		ThamesWBS		metagenome	Contrasting community assembly processes structure lotic bacteria metacommunities along the river continuum	Illumina MiSeq	2008-08	United Kingdom	51.71004121	-1.416986606	miscellaneous natural or artificial environment	Freshwater	River	Biofilm
TC07B06	256318	metagenome		ThamesWBS		metagenome	Contrasting community assembly processes structure lotic bacteria metacommunities along the river continuum	Illumina MiSeq	2008-08	United Kingdom	51.71004121	-1.416986606	miscellaneous natural or artificial environment	Freshwater	River	Biofilm
TC07B07	256318	metagenome		ThamesWBS		metagenome	Contrasting community assembly processes structure lotic bacteria metacommunities along the river continuum	Illumina MiSeq	2008-08	United Kingdom	51.71004121	-1.416986606	miscellaneous natural or artificial environment	Freshwater	River	Biofilm
TC07B08	256318	metagenome		ThamesWBS		metagenome	Contrasting community assembly processes structure lotic bacteria metacommunities along the river continuum	Illumina MiSeq	2008-08	United Kingdom	51.71004121	-1.416986606	miscellaneous natural or artificial environment	Freshwater	River	Biofilm
TC07B09	256318	metagenome		ThamesWBS		metagenome	Contrasting community assembly processes structure lotic bacteria metacommunities along the river continuum	Illumina MiSeq	2008-08	United Kingdom	51.71004121	-1.416986606	miscellaneous natural or artificial environment	Freshwater	River	Biofilm
TC07B10	256318	metagenome		ThamesWBS		metagenome	Contrasting community assembly processes structure lotic bacteria metacommunities along the river continuum	Illumina MiSeq	2008-08	United Kingdom	51.71004121	-1.416986606	miscellaneous natural or artificial environment	Freshwater	River	Biofilm
TC07S01T	256318	metagenome		ThamesWBS		metagenome	Contrasting community assembly processes structure lotic bacteria metacommunities along the river continuum	Illumina MiSeq	2008-08	United Kingdom	51.71004121	-1.416986606	miscellaneous natural or artificial environment	Freshwater	River	Sediment
TC07S02T	256318	metagenome		ThamesWBS		metagenome	Contrasting community assembly processes structure lotic bacteria metacommunities along the river continuum	Illumina MiSeq	2008-08	United Kingdom	51.71004121	-1.416986606	miscellaneous natural or artificial environment	Freshwater	River	Sediment
TC07S03T	256318	metagenome		ThamesWBS		metagenome	Contrasting community assembly processes structure lotic bacteria metacommunities along the river continuum	Illumina MiSeq	2008-08	United Kingdom	51.71004121	-1.416986606	miscellaneous natural or artificial environment	Freshwater	River	Sediment
TC07S04T	256318	metagenome		ThamesWBS		metagenome	Contrasting community assembly processes structure lotic bacteria metacommunities along the river continuum	Illumina MiSeq	2008-08	United Kingdom	51.71004121	-1.416986606	miscellaneous natural or artificial environment	Freshwater	River	Sediment
TC07S05T	256318	metagenome		ThamesWBS		metagenome	Contrasting community assembly processes structure lotic bacteria metacommunities along the river continuum	Illumina MiSeq	2008-08	United Kingdom	51.71004121	-1.416986606	miscellaneous natural or artificial environment	Freshwater	River	Sediment
TC07WG	256318	metagenome		ThamesWBS		metagenome	Contrasting community assembly processes structure lotic bacteria metacommunities along the river continuum	Illumina MiSeq	2008-08	United Kingdom	51.71004121	-1.416986606	miscellaneous natural or artificial environment	Freshwater	River	Water
TC07WM	256318	metagenome		ThamesWBS		metagenome	Contrasting community assembly processes structure lotic bacteria metacommunities along the river continuum	Illumina MiSeq	2008-08	United Kingdom	51.71004121	-1.416986606	miscellaneous natural or artificial environment	Freshwater	River	Water
TC08B01	256318	metagenome		ThamesWBS		metagenome	Contrasting community assembly processes structure lotic bacteria metacommunities along the river continuum	Illumina MiSeq	2008-08	United Kingdom	51.69450008	-1.670809025	miscellaneous natural or artificial environment	Freshwater	River	Biofilm
TC08B02	256318	metagenome		ThamesWBS		metagenome	Contrasting community assembly processes structure lotic bacteria metacommunities along the river continuum	Illumina MiSeq	2008-08	United Kingdom	51.69450008	-1.670809025	miscellaneous natural or artificial environment	Freshwater	River	Biofilm
TC08B03	256318	metagenome		ThamesWBS		metagenome	Contrasting community assembly processes structure lotic bacteria metacommunities along the river continuum	Illumina MiSeq	2008-08	United Kingdom	51.69450008	-1.670809025	miscellaneous natural or artificial environment	Freshwater	River	Biofilm
TC08B04	256318	metagenome		ThamesWBS		metagenome	Contrasting community assembly processes structure lotic bacteria metacommunities along the river continuum	Illumina MiSeq	2008-08	United Kingdom	51.69450008	-1.670809025	miscellaneous natural or artificial environment	Freshwater	River	Biofilm
TC08B05	256318	metagenome		ThamesWBS		metagenome	Contrasting community assembly processes structure lotic bacteria metacommunities along the river continuum	Illumina MiSeq	2008-08	United Kingdom	51.69450008	-1.670809025	miscellaneous natural or artificial environment	Freshwater	River	Biofilm
TC08B06	256318	metagenome		ThamesWBS		metagenome	Contrasting community assembly processes structure lotic bacteria metacommunities along the river continuum	Illumina MiSeq	2008-08	United Kingdom	51.69450008	-1.670809025	miscellaneous natural or artificial environment	Freshwater	River	Biofilm
TC08B07	256318	metagenome		ThamesWBS		metagenome	Contrasting community assembly processes structure lotic bacteria metacommunities along the river continuum	Illumina MiSeq	2008-08	United Kingdom	51.69450008	-1.670809025	miscellaneous natural or artificial environment	Freshwater	River	Biofilm
TC08B08	256318	metagenome		ThamesWBS		metagenome	Contrasting community assembly processes structure lotic bacteria metacommunities along the river continuum	Illumina MiSeq	2008-08	United Kingdom	51.69450008	-1.670809025	miscellaneous natural or artificial environment	Freshwater	River	Biofilm
TC08B09	256318	metagenome		ThamesWBS		metagenome	Contrasting community assembly processes structure lotic bacteria metacommunities along the river continuum	Illumina MiSeq	2008-08	United Kingdom	51.69450008	-1.670809025	miscellaneous natural or artificial environment	Freshwater	River	Biofilm
TC08B10	256318	metagenome		ThamesWBS		metagenome	Contrasting community assembly processes structure lotic bacteria metacommunities along the river continuum	Illumina MiSeq	2008-08	United Kingdom	51.69450008	-1.670809025	miscellaneous natural or artificial environment	Freshwater	River	Biofilm
TC08S01T	256318	metagenome		ThamesWBS		metagenome	Contrasting community assembly processes structure lotic bacteria metacommunities along the river continuum	Illumina MiSeq	2008-08	United Kingdom	51.69450008	-1.670809025	miscellaneous natural or artificial environment	Freshwater	River	Sediment
TC08S02T	256318	metagenome		ThamesWBS		metagenome	Contrasting community assembly processes structure lotic bacteria metacommunities along the river continuum	Illumina MiSeq	2008-08	United Kingdom	51.69450008	-1.670809025	miscellaneous natural or artificial environment	Freshwater	River	Sediment
TC08S03T	256318	metagenome		ThamesWBS		metagenome	Contrasting community assembly processes structure lotic bacteria metacommunities along the river continuum	Illumina MiSeq	2008-08	United Kingdom	51.69450008	-1.670809025	miscellaneous natural or artificial environment	Freshwater	River	Sediment
TC08S04T	256318	metagenome		ThamesWBS		metagenome	Contrasting community assembly processes structure lotic bacteria metacommunities along the river continuum	Illumina MiSeq	2008-08	United Kingdom	51.69450008	-1.670809025	miscellaneous natural or artificial environment	Freshwater	River	Sediment
TC08S05T	256318	metagenome		ThamesWBS		metagenome	Contrasting community assembly processes structure lotic bacteria metacommunities along the river continuum	Illumina MiSeq	2008-08	United Kingdom	51.69450008	-1.670809025	miscellaneous natural or artificial environment	Freshwater	River	Sediment
TC08WG	256318	metagenome		ThamesWBS		metagenome	Contrasting community assembly processes structure lotic bacteria metacommunities along the river continuum	Illumina MiSeq	2008-08	United Kingdom	51.69450008	-1.670809025	miscellaneous natural or artificial environment	Freshwater	River	Water
TC08WM	256318	metagenome		ThamesWBS		metagenome	Contrasting community assembly processes structure lotic bacteria metacommunities along the river continuum	Illumina MiSeq	2008-08	United Kingdom	51.69450008	-1.670809025	miscellaneous natural or artificial environment	Freshwater	River	Water
TC09B01	256318	metagenome		ThamesWBS		metagenome	Contrasting community assembly processes structure lotic bacteria metacommunities along the river continuum	Illumina MiSeq	2008-08	United Kingdom	51.68044382	-1.6964243	miscellaneous natural or artificial environment	Freshwater	River	Biofilm
TC09B02	256318	metagenome		ThamesWBS		metagenome	Contrasting community assembly processes structure lotic bacteria metacommunities along the river continuum	Illumina MiSeq	2008-08	United Kingdom	51.68044382	-1.6964243	miscellaneous natural or artificial environment	Freshwater	River	Biofilm
TC09B03	256318	metagenome		ThamesWBS		metagenome	Contrasting community assembly processes structure lotic bacteria metacommunities along the river continuum	Illumina MiSeq	2008-08	United Kingdom	51.68044382	-1.6964243	miscellaneous natural or artificial environment	Freshwater	River	Biofilm
TC09B04	256318	metagenome		ThamesWBS		metagenome	Contrasting community assembly processes structure lotic bacteria metacommunities along the river continuum	Illumina MiSeq	2008-08	United Kingdom	51.68044382	-1.6964243	miscellaneous natural or artificial environment	Freshwater	River	Biofilm
TC09B06	256318	metagenome		ThamesWBS		metagenome	Contrasting community assembly processes structure lotic bacteria metacommunities along the river continuum	Illumina MiSeq	2008-08	United Kingdom	51.68044382	-1.6964243	miscellaneous natural or artificial environment	Freshwater	River	Biofilm
TC09B07	256318	metagenome		ThamesWBS		metagenome	Contrasting community assembly processes structure lotic bacteria metacommunities along the river continuum	Illumina MiSeq	2008-08	United Kingdom	51.68044382	-1.6964243	miscellaneous natural or artificial environment	Freshwater	River	Biofilm
TC09B08	256318	metagenome		ThamesWBS		metagenome	Contrasting community assembly processes structure lotic bacteria metacommunities along the river continuum	Illumina MiSeq	2008-08	United Kingdom	51.68044382	-1.6964243	miscellaneous natural or artificial environment	Freshwater	River	Biofilm
TC09B09	256318	metagenome		ThamesWBS		metagenome	Contrasting community assembly processes structure lotic bacteria metacommunities along the river continuum	Illumina MiSeq	2008-08	United Kingdom	51.68044382	-1.6964243	miscellaneous natural or artificial environment	Freshwater	River	Biofilm
TC09B10	256318	metagenome		ThamesWBS		metagenome	Contrasting community assembly processes structure lotic bacteria metacommunities along the river continuum	Illumina MiSeq	2008-08	United Kingdom	51.68044382	-1.6964243	miscellaneous natural or artificial environment	Freshwater	River	Biofilm
TC09S01T	256318	metagenome		ThamesWBS		metagenome	Contrasting community assembly processes structure lotic bacteria metacommunities along the river continuum	Illumina MiSeq	2008-08	United Kingdom	51.68044382	-1.6964243	miscellaneous natural or artificial environment	Freshwater	River	Sediment
TC09S02T	256318	metagenome		ThamesWBS		metagenome	Contrasting community assembly processes structure lotic bacteria metacommunities along the river continuum	Illumina MiSeq	2008-08	United Kingdom	51.68044382	-1.6964243	miscellaneous natural or artificial environment	Freshwater	River	Sediment
TC09S03T	256318	metagenome		ThamesWBS		metagenome	Contrasting community assembly processes structure lotic bacteria metacommunities along the river continuum	Illumina MiSeq	2008-08	United Kingdom	51.68044382	-1.6964243	miscellaneous natural or artificial environment	Freshwater	River	Sediment
TC09S04T	256318	metagenome		ThamesWBS		metagenome	Contrasting community assembly processes structure lotic bacteria metacommunities along the river continuum	Illumina MiSeq	2008-08	United Kingdom	51.68044382	-1.6964243	miscellaneous natural or artificial environment	Freshwater	River	Sediment
TC09S05T	256318	metagenome		ThamesWBS		metagenome	Contrasting community assembly processes structure lotic bacteria metacommunities along the river continuum	Illumina MiSeq	2008-08	United Kingdom	51.68044382	-1.6964243	miscellaneous natural or artificial environment	Freshwater	River	Sediment
TC09WG	256318	metagenome		ThamesWBS		metagenome	Contrasting community assembly processes structure lotic bacteria metacommunities along the river continuum	Illumina MiSeq	2008-08	United Kingdom	51.68044382	-1.6964243	miscellaneous natural or artificial environment	Freshwater	River	Water
TC09WM	256318	metagenome		ThamesWBS		metagenome	Contrasting community assembly processes structure lotic bacteria metacommunities along the river continuum	Illumina MiSeq	2008-08	United Kingdom	51.68044382	-1.6964243	miscellaneous natural or artificial environment	Freshwater	River	Water
TC12B01	256318	metagenome		ThamesWBS		metagenome	Contrasting community assembly processes structure lotic bacteria metacommunities along the river continuum	Illumina MiSeq	2008-08	United Kingdom	51.47706606	-1.083753199	miscellaneous natural or artificial environment	Freshwater	River	Biofilm
TC12B02	256318	metagenome		ThamesWBS		metagenome	Contrasting community assembly processes structure lotic bacteria metacommunities along the river continuum	Illumina MiSeq	2008-08	United Kingdom	51.47706606	-1.083753199	miscellaneous natural or artificial environment	Freshwater	River	Biofilm
TC12B03	256318	metagenome		ThamesWBS		metagenome	Contrasting community assembly processes structure lotic bacteria metacommunities along the river continuum	Illumina MiSeq	2008-08	United Kingdom	51.47706606	-1.083753199	miscellaneous natural or artificial environment	Freshwater	River	Biofilm
TC12B04	256318	metagenome		ThamesWBS		metagenome	Contrasting community assembly processes structure lotic bacteria metacommunities along the river continuum	Illumina MiSeq	2008-08	United Kingdom	51.47706606	-1.083753199	miscellaneous natural or artificial environment	Freshwater	River	Biofilm
TC12B05	256318	metagenome		ThamesWBS		metagenome	Contrasting community assembly processes structure lotic bacteria metacommunities along the river continuum	Illumina MiSeq	2008-08	United Kingdom	51.47706606	-1.083753199	miscellaneous natural or artificial environment	Freshwater	River	Biofilm
TC12B06	256318	metagenome		ThamesWBS		metagenome	Contrasting community assembly processes structure lotic bacteria metacommunities along the river continuum	Illumina MiSeq	2008-08	United Kingdom	51.47706606	-1.083753199	miscellaneous natural or artificial environment	Freshwater	River	Biofilm
TC12B07	256318	metagenome		ThamesWBS		metagenome	Contrasting community assembly processes structure lotic bacteria metacommunities along the river continuum	Illumina MiSeq	2008-08	United Kingdom	51.47706606	-1.083753199	miscellaneous natural or artificial environment	Freshwater	River	Biofilm
TC12B09	256318	metagenome		ThamesWBS		metagenome	Contrasting community assembly processes structure lotic bacteria metacommunities along the river continuum	Illumina MiSeq	2008-08	United Kingdom	51.47706606	-1.083753199	miscellaneous natural or artificial environment	Freshwater	River	Biofilm
TC12S01T	256318	metagenome		ThamesWBS		metagenome	Contrasting community assembly processes structure lotic bacteria metacommunities along the river continuum	Illumina MiSeq	2008-08	United Kingdom	51.47706606	-1.083753199	miscellaneous natural or artificial environment	Freshwater	River	Sediment
TC12S02T	256318	metagenome		ThamesWBS		metagenome	Contrasting community assembly processes structure lotic bacteria metacommunities along the river continuum	Illumina MiSeq	2008-08	United Kingdom	51.47706606	-1.083753199	miscellaneous natural or artificial environment	Freshwater	River	Sediment
TC12S03T	256318	metagenome		ThamesWBS		metagenome	Contrasting community assembly processes structure lotic bacteria metacommunities along the river continuum	Illumina MiSeq	2008-08	United Kingdom	51.47706606	-1.083753199	miscellaneous natural or artificial environment	Freshwater	River	Sediment
TC12S04T	256318	metagenome		ThamesWBS		metagenome	Contrasting community assembly processes structure lotic bacteria metacommunities along the river continuum	Illumina MiSeq	2008-08	United Kingdom	51.47706606	-1.083753199	miscellaneous natural or artificial environment	Freshwater	River	Sediment
TC12S05T	256318	metagenome		ThamesWBS		metagenome	Contrasting community assembly processes structure lotic bacteria metacommunities along the river continuum	Illumina MiSeq	2008-08	United Kingdom	51.47706606	-1.083753199	miscellaneous natural or artificial environment	Freshwater	River	Sediment
TC12WG	256318	metagenome		ThamesWBS		metagenome	Contrasting community assembly processes structure lotic bacteria metacommunities along the river continuum	Illumina MiSeq	2008-08	United Kingdom	51.47706606	-1.083753199	miscellaneous natural or artificial environment	Freshwater	River	Water
TC12WM	256318	metagenome		ThamesWBS		metagenome	Contrasting community assembly processes structure lotic bacteria metacommunities along the river continuum	Illumina MiSeq	2008-08	United Kingdom	51.47706606	-1.083753199	miscellaneous natural or artificial environment	Freshwater	River	Water
TC13B01	256318	metagenome		ThamesWBS		metagenome	Contrasting community assembly processes structure lotic bacteria metacommunities along the river continuum	Illumina MiSeq	2008-08	United Kingdom	51.47689746	-0.917285513	miscellaneous natural or artificial environment	Freshwater	River	Biofilm
TC13B02	256318	metagenome		ThamesWBS		metagenome	Contrasting community assembly processes structure lotic bacteria metacommunities along the river continuum	Illumina MiSeq	2008-08	United Kingdom	51.47689746	-0.917285513	miscellaneous natural or artificial environment	Freshwater	River	Biofilm
TC13B03	256318	metagenome		ThamesWBS		metagenome	Contrasting community assembly processes structure lotic bacteria metacommunities along the river continuum	Illumina MiSeq	2008-08	United Kingdom	51.47689746	-0.917285513	miscellaneous natural or artificial environment	Freshwater	River	Biofilm
TC13B04	256318	metagenome		ThamesWBS		metagenome	Contrasting community assembly processes structure lotic bacteria metacommunities along the river continuum	Illumina MiSeq	2008-08	United Kingdom	51.47689746	-0.917285513	miscellaneous natural or artificial environment	Freshwater	River	Biofilm
TC13B06	256318	metagenome		ThamesWBS		metagenome	Contrasting community assembly processes structure lotic bacteria metacommunities along the river continuum	Illumina MiSeq	2008-08	United Kingdom	51.47689746	-0.917285513	miscellaneous natural or artificial environment	Freshwater	River	Biofilm
TC13B07	256318	metagenome		ThamesWBS		metagenome	Contrasting community assembly processes structure lotic bacteria metacommunities along the river continuum	Illumina MiSeq	2008-08	United Kingdom	51.47689746	-0.917285513	miscellaneous natural or artificial environment	Freshwater	River	Biofilm
TC13B08	256318	metagenome		ThamesWBS		metagenome	Contrasting community assembly processes structure lotic bacteria metacommunities along the river continuum	Illumina MiSeq	2008-08	United Kingdom	51.47689746	-0.917285513	miscellaneous natural or artificial environment	Freshwater	River	Biofilm
TC13B09	256318	metagenome		ThamesWBS		metagenome	Contrasting community assembly processes structure lotic bacteria metacommunities along the river continuum	Illumina MiSeq	2008-08	United Kingdom	51.47689746	-0.917285513	miscellaneous natural or artificial environment	Freshwater	River	Biofilm
TC13S01T	256318	metagenome		ThamesWBS		metagenome	Contrasting community assembly processes structure lotic bacteria metacommunities along the river continuum	Illumina MiSeq	2008-08	United Kingdom	51.47689746	-0.917285513	miscellaneous natural or artificial environment	Freshwater	River	Sediment
TC13S02T	256318	metagenome		ThamesWBS		metagenome	Contrasting community assembly processes structure lotic bacteria metacommunities along the river continuum	Illumina MiSeq	2008-08	United Kingdom	51.47689746	-0.917285513	miscellaneous natural or artificial environment	Freshwater	River	Sediment
TC13S03T	256318	metagenome		ThamesWBS		metagenome	Contrasting community assembly processes structure lotic bacteria metacommunities along the river continuum	Illumina MiSeq	2008-08	United Kingdom	51.47689746	-0.917285513	miscellaneous natural or artificial environment	Freshwater	River	Sediment
TC13S04T	256318	metagenome		ThamesWBS		metagenome	Contrasting community assembly processes structure lotic bacteria metacommunities along the river continuum	Illumina MiSeq	2008-08	United Kingdom	51.47689746	-0.917285513	miscellaneous natural or artificial environment	Freshwater	River	Sediment
TC13S05T	256318	metagenome		ThamesWBS		metagenome	Contrasting community assembly processes structure lotic bacteria metacommunities along the river continuum	Illumina MiSeq	2008-08	United Kingdom	51.47689746	-0.917285513	miscellaneous natural or artificial environment	Freshwater	River	Sediment
TC13WG	256318	metagenome		ThamesWBS		metagenome	Contrasting community assembly processes structure lotic bacteria metacommunities along the river continuum	Illumina MiSeq	2008-08	United Kingdom	51.47689746	-0.917285513	miscellaneous natural or artificial environment	Freshwater	River	Water
TC13WM	256318	metagenome		ThamesWBS		metagenome	Contrasting community assembly processes structure lotic bacteria metacommunities along the river continuum	Illumina MiSeq	2008-08	United Kingdom	51.47689746	-0.917285513	miscellaneous natural or artificial environment	Freshwater	River	Water
TC14B01	256318	metagenome		ThamesWBS		metagenome	Contrasting community assembly processes structure lotic bacteria metacommunities along the river continuum	Illumina MiSeq	2008-08	United Kingdom	51.48292564	-0.880318492	miscellaneous natural or artificial environment	Freshwater	River	Biofilm
TC14B02	256318	metagenome		ThamesWBS		metagenome	Contrasting community assembly processes structure lotic bacteria metacommunities along the river continuum	Illumina MiSeq	2008-08	United Kingdom	51.48292564	-0.880318492	miscellaneous natural or artificial environment	Freshwater	River	Biofilm
TC14B03	256318	metagenome		ThamesWBS		metagenome	Contrasting community assembly processes structure lotic bacteria metacommunities along the river continuum	Illumina MiSeq	2008-08	United Kingdom	51.48292564	-0.880318492	miscellaneous natural or artificial environment	Freshwater	River	Biofilm
TC14B04	256318	metagenome		ThamesWBS		metagenome	Contrasting community assembly processes structure lotic bacteria metacommunities along the river continuum	Illumina MiSeq	2008-08	United Kingdom	51.48292564	-0.880318492	miscellaneous natural or artificial environment	Freshwater	River	Biofilm
TC14B05	256318	metagenome		ThamesWBS		metagenome	Contrasting community assembly processes structure lotic bacteria metacommunities along the river continuum	Illumina MiSeq	2008-08	United Kingdom	51.48292564	-0.880318492	miscellaneous natural or artificial environment	Freshwater	River	Biofilm
TC14B06	256318	metagenome		ThamesWBS		metagenome	Contrasting community assembly processes structure lotic bacteria metacommunities along the river continuum	Illumina MiSeq	2008-08	United Kingdom	51.48292564	-0.880318492	miscellaneous natural or artificial environment	Freshwater	River	Biofilm
TC14B07	256318	metagenome		ThamesWBS		metagenome	Contrasting community assembly processes structure lotic bacteria metacommunities along the river continuum	Illumina MiSeq	2008-08	United Kingdom	51.48292564	-0.880318492	miscellaneous natural or artificial environment	Freshwater	River	Biofilm
TC14B08	256318	metagenome		ThamesWBS		metagenome	Contrasting community assembly processes structure lotic bacteria metacommunities along the river continuum	Illumina MiSeq	2008-08	United Kingdom	51.48292564	-0.880318492	miscellaneous natural or artificial environment	Freshwater	River	Biofilm
TC14B09	256318	metagenome		ThamesWBS		metagenome	Contrasting community assembly processes structure lotic bacteria metacommunities along the river continuum	Illumina MiSeq	2008-08	United Kingdom	51.48292564	-0.880318492	miscellaneous natural or artificial environment	Freshwater	River	Biofilm
TC14B10	256318	metagenome		ThamesWBS		metagenome	Contrasting community assembly processes structure lotic bacteria metacommunities along the river continuum	Illumina MiSeq	2008-08	United Kingdom	51.48292564	-0.880318492	miscellaneous natural or artificial environment	Freshwater	River	Biofilm
TC14S01T	256318	metagenome		ThamesWBS		metagenome	Contrasting community assembly processes structure lotic bacteria metacommunities along the river continuum	Illumina MiSeq	2008-08	United Kingdom	51.48292564	-0.880318492	miscellaneous natural or artificial environment	Freshwater	River	Sediment
TC14S02T	256318	metagenome		ThamesWBS		metagenome	Contrasting community assembly processes structure lotic bacteria metacommunities along the river continuum	Illumina MiSeq	2008-08	United Kingdom	51.48292564	-0.880318492	miscellaneous natural or artificial environment	Freshwater	River	Sediment
TC14S03T	256318	metagenome		ThamesWBS		metagenome	Contrasting community assembly processes structure lotic bacteria metacommunities along the river continuum	Illumina MiSeq	2008-08	United Kingdom	51.48292564	-0.880318492	miscellaneous natural or artificial environment	Freshwater	River	Sediment
TC14S04T	256318	metagenome		ThamesWBS		metagenome	Contrasting community assembly processes structure lotic bacteria metacommunities along the river continuum	Illumina MiSeq	2008-08	United Kingdom	51.48292564	-0.880318492	miscellaneous natural or artificial environment	Freshwater	River	Sediment
TC14S05T	256318	metagenome		ThamesWBS		metagenome	Contrasting community assembly processes structure lotic bacteria metacommunities along the river continuum	Illumina MiSeq	2008-08	United Kingdom	51.48292564	-0.880318492	miscellaneous natural or artificial environment	Freshwater	River	Sediment
TC14WG	256318	metagenome		ThamesWBS		metagenome	Contrasting community assembly processes structure lotic bacteria metacommunities along the river continuum	Illumina MiSeq	2008-08	United Kingdom	51.48292564	-0.880318492	miscellaneous natural or artificial environment	Freshwater	River	Water
TC14WM	256318	metagenome		ThamesWBS		metagenome	Contrasting community assembly processes structure lotic bacteria metacommunities along the river continuum	Illumina MiSeq	2008-08	United Kingdom	51.48292564	-0.880318492	miscellaneous natural or artificial environment	Freshwater	River	Water
TC18B01	256318	metagenome		ThamesWBS		metagenome	Contrasting community assembly processes structure lotic bacteria metacommunities along the river continuum	Illumina MiSeq	2008-08	United Kingdom	51.60074567	-1.120106224	miscellaneous natural or artificial environment	Freshwater	River	Biofilm
TC18B02	256318	metagenome		ThamesWBS		metagenome	Contrasting community assembly processes structure lotic bacteria metacommunities along the river continuum	Illumina MiSeq	2008-08	United Kingdom	51.60074567	-1.120106224	miscellaneous natural or artificial environment	Freshwater	River	Biofilm
TC18B03	256318	metagenome		ThamesWBS		metagenome	Contrasting community assembly processes structure lotic bacteria metacommunities along the river continuum	Illumina MiSeq	2008-08	United Kingdom	51.60074567	-1.120106224	miscellaneous natural or artificial environment	Freshwater	River	Biofilm
TC18B05	256318	metagenome		ThamesWBS		metagenome	Contrasting community assembly processes structure lotic bacteria metacommunities along the river continuum	Illumina MiSeq	2008-08	United Kingdom	51.60074567	-1.120106224	miscellaneous natural or artificial environment	Freshwater	River	Biofilm
TC18B06	256318	metagenome		ThamesWBS		metagenome	Contrasting community assembly processes structure lotic bacteria metacommunities along the river continuum	Illumina MiSeq	2008-08	United Kingdom	51.60074567	-1.120106224	miscellaneous natural or artificial environment	Freshwater	River	Biofilm
TC18B07	256318	metagenome		ThamesWBS		metagenome	Contrasting community assembly processes structure lotic bacteria metacommunities along the river continuum	Illumina MiSeq	2008-08	United Kingdom	51.60074567	-1.120106224	miscellaneous natural or artificial environment	Freshwater	River	Biofilm
TC18B08	256318	metagenome		ThamesWBS		metagenome	Contrasting community assembly processes structure lotic bacteria metacommunities along the river continuum	Illumina MiSeq	2008-08	United Kingdom	51.60074567	-1.120106224	miscellaneous natural or artificial environment	Freshwater	River	Biofilm
TC18B09	256318	metagenome		ThamesWBS		metagenome	Contrasting community assembly processes structure lotic bacteria metacommunities along the river continuum	Illumina MiSeq	2008-08	United Kingdom	51.60074567	-1.120106224	miscellaneous natural or artificial environment	Freshwater	River	Biofilm
TC18B10	256318	metagenome		ThamesWBS		metagenome	Contrasting community assembly processes structure lotic bacteria metacommunities along the river continuum	Illumina MiSeq	2008-08	United Kingdom	51.60074567	-1.120106224	miscellaneous natural or artificial environment	Freshwater	River	Biofilm
TC18S01T	256318	metagenome		ThamesWBS		metagenome	Contrasting community assembly processes structure lotic bacteria metacommunities along the river continuum	Illumina MiSeq	2008-08	United Kingdom	51.60074567	-1.120106224	miscellaneous natural or artificial environment	Freshwater	River	Sediment
TC18S02T	256318	metagenome		ThamesWBS		metagenome	Contrasting community assembly processes structure lotic bacteria metacommunities along the river continuum	Illumina MiSeq	2008-08	United Kingdom	51.60074567	-1.120106224	miscellaneous natural or artificial environment	Freshwater	River	Sediment
TC18S03T	256318	metagenome		ThamesWBS		metagenome	Contrasting community assembly processes structure lotic bacteria metacommunities along the river continuum	Illumina MiSeq	2008-08	United Kingdom	51.60074567	-1.120106224	miscellaneous natural or artificial environment	Freshwater	River	Sediment
TC18S04T	256318	metagenome		ThamesWBS		metagenome	Contrasting community assembly processes structure lotic bacteria metacommunities along the river continuum	Illumina MiSeq	2008-08	United Kingdom	51.60074567	-1.120106224	miscellaneous natural or artificial environment	Freshwater	River	Sediment
TC18S05T	256318	metagenome		ThamesWBS		metagenome	Contrasting community assembly processes structure lotic bacteria metacommunities along the river continuum	Illumina MiSeq	2008-08	United Kingdom	51.60074567	-1.120106224	miscellaneous natural or artificial environment	Freshwater	River	Sediment
TC18WG	256318	metagenome		ThamesWBS		metagenome	Contrasting community assembly processes structure lotic bacteria metacommunities along the river continuum	Illumina MiSeq	2008-08	United Kingdom	51.60074567	-1.120106224	miscellaneous natural or artificial environment	Freshwater	River	Water
TC18WM	256318	metagenome		ThamesWBS		metagenome	Contrasting community assembly processes structure lotic bacteria metacommunities along the river continuum	Illumina MiSeq	2008-08	United Kingdom	51.60074567	-1.120106224	miscellaneous natural or artificial environment	Freshwater	River	Water
TC19B01	256318	metagenome		ThamesWBS		metagenome	Contrasting community assembly processes structure lotic bacteria metacommunities along the river continuum	Illumina MiSeq	2008-08	United Kingdom	51.6633936	-1.748543407	miscellaneous natural or artificial environment	Freshwater	River	Biofilm
TC19B02	256318	metagenome		ThamesWBS		metagenome	Contrasting community assembly processes structure lotic bacteria metacommunities along the river continuum	Illumina MiSeq	2008-08	United Kingdom	51.6633936	-1.748543407	miscellaneous natural or artificial environment	Freshwater	River	Biofilm
TC19B03	256318	metagenome		ThamesWBS		metagenome	Contrasting community assembly processes structure lotic bacteria metacommunities along the river continuum	Illumina MiSeq	2008-08	United Kingdom	51.6633936	-1.748543407	miscellaneous natural or artificial environment	Freshwater	River	Biofilm
TC19B04	256318	metagenome		ThamesWBS		metagenome	Contrasting community assembly processes structure lotic bacteria metacommunities along the river continuum	Illumina MiSeq	2008-08	United Kingdom	51.6633936	-1.748543407	miscellaneous natural or artificial environment	Freshwater	River	Biofilm
TC19B05	256318	metagenome		ThamesWBS		metagenome	Contrasting community assembly processes structure lotic bacteria metacommunities along the river continuum	Illumina MiSeq	2008-08	United Kingdom	51.6633936	-1.748543407	miscellaneous natural or artificial environment	Freshwater	River	Biofilm
TC19B06	256318	metagenome		ThamesWBS		metagenome	Contrasting community assembly processes structure lotic bacteria metacommunities along the river continuum	Illumina MiSeq	2008-08	United Kingdom	51.6633936	-1.748543407	miscellaneous natural or artificial environment	Freshwater	River	Biofilm
TC19B07	256318	metagenome		ThamesWBS		metagenome	Contrasting community assembly processes structure lotic bacteria metacommunities along the river continuum	Illumina MiSeq	2008-08	United Kingdom	51.6633936	-1.748543407	miscellaneous natural or artificial environment	Freshwater	River	Biofilm
TC19B08	256318	metagenome		ThamesWBS		metagenome	Contrasting community assembly processes structure lotic bacteria metacommunities along the river continuum	Illumina MiSeq	2008-08	United Kingdom	51.6633936	-1.748543407	miscellaneous natural or artificial environment	Freshwater	River	Biofilm
TC19B09	256318	metagenome		ThamesWBS		metagenome	Contrasting community assembly processes structure lotic bacteria metacommunities along the river continuum	Illumina MiSeq	2008-08	United Kingdom	51.6633936	-1.748543407	miscellaneous natural or artificial environment	Freshwater	River	Biofilm
TC19B10	256318	metagenome		ThamesWBS		metagenome	Contrasting community assembly processes structure lotic bacteria metacommunities along the river continuum	Illumina MiSeq	2008-08	United Kingdom	51.6633936	-1.748543407	miscellaneous natural or artificial environment	Freshwater	River	Biofilm
TC19S01T	256318	metagenome		ThamesWBS		metagenome	Contrasting community assembly processes structure lotic bacteria metacommunities along the river continuum	Illumina MiSeq	2008-08	United Kingdom	51.6633936	-1.748543407	miscellaneous natural or artificial environment	Freshwater	River	Sediment
TC19S02T	256318	metagenome		ThamesWBS		metagenome	Contrasting community assembly processes structure lotic bacteria metacommunities along the river continuum	Illumina MiSeq	2008-08	United Kingdom	51.6633936	-1.748543407	miscellaneous natural or artificial environment	Freshwater	River	Sediment
TC19S03T	256318	metagenome		ThamesWBS		metagenome	Contrasting community assembly processes structure lotic bacteria metacommunities along the river continuum	Illumina MiSeq	2008-08	United Kingdom	51.6633936	-1.748543407	miscellaneous natural or artificial environment	Freshwater	River	Sediment
TC19S04T	256318	metagenome		ThamesWBS		metagenome	Contrasting community assembly processes structure lotic bacteria metacommunities along the river continuum	Illumina MiSeq	2008-08	United Kingdom	51.6633936	-1.748543407	miscellaneous natural or artificial environment	Freshwater	River	Sediment
TC19S05T	256318	metagenome		ThamesWBS		metagenome	Contrasting community assembly processes structure lotic bacteria metacommunities along the river continuum	Illumina MiSeq	2008-08	United Kingdom	51.6633936	-1.748543407	miscellaneous natural or artificial environment	Freshwater	River	Sediment
TC19WG	256318	metagenome		ThamesWBS		metagenome	Contrasting community assembly processes structure lotic bacteria metacommunities along the river continuum	Illumina MiSeq	2008-08	United Kingdom	51.6633936	-1.748543407	miscellaneous natural or artificial environment	Freshwater	River	Water
TC19WM	256318	metagenome		ThamesWBS		metagenome	Contrasting community assembly processes structure lotic bacteria metacommunities along the river continuum	Illumina MiSeq	2008-08	United Kingdom	51.6633936	-1.748543407	miscellaneous natural or artificial environment	Freshwater	River	Water
TC21B01	256318	metagenome		ThamesWBS		metagenome	Contrasting community assembly processes structure lotic bacteria metacommunities along the river continuum	Illumina MiSeq	2008-08	United Kingdom	51.38105463	-1.183984754	miscellaneous natural or artificial environment	Freshwater	River	Biofilm
TC21B02	256318	metagenome		ThamesWBS		metagenome	Contrasting community assembly processes structure lotic bacteria metacommunities along the river continuum	Illumina MiSeq	2008-08	United Kingdom	51.38105463	-1.183984754	miscellaneous natural or artificial environment	Freshwater	River	Biofilm
TC21B03	256318	metagenome		ThamesWBS		metagenome	Contrasting community assembly processes structure lotic bacteria metacommunities along the river continuum	Illumina MiSeq	2008-08	United Kingdom	51.38105463	-1.183984754	miscellaneous natural or artificial environment	Freshwater	River	Biofilm
TC21B04	256318	metagenome		ThamesWBS		metagenome	Contrasting community assembly processes structure lotic bacteria metacommunities along the river continuum	Illumina MiSeq	2008-08	United Kingdom	51.38105463	-1.183984754	miscellaneous natural or artificial environment	Freshwater	River	Biofilm
TC21B05	256318	metagenome		ThamesWBS		metagenome	Contrasting community assembly processes structure lotic bacteria metacommunities along the river continuum	Illumina MiSeq	2008-08	United Kingdom	51.38105463	-1.183984754	miscellaneous natural or artificial environment	Freshwater	River	Biofilm
TC21B06	256318	metagenome		ThamesWBS		metagenome	Contrasting community assembly processes structure lotic bacteria metacommunities along the river continuum	Illumina MiSeq	2008-08	United Kingdom	51.38105463	-1.183984754	miscellaneous natural or artificial environment	Freshwater	River	Biofilm
TC21B07	256318	metagenome		ThamesWBS		metagenome	Contrasting community assembly processes structure lotic bacteria metacommunities along the river continuum	Illumina MiSeq	2008-08	United Kingdom	51.38105463	-1.183984754	miscellaneous natural or artificial environment	Freshwater	River	Biofilm
TC21B08	256318	metagenome		ThamesWBS		metagenome	Contrasting community assembly processes structure lotic bacteria metacommunities along the river continuum	Illumina MiSeq	2008-08	United Kingdom	51.38105463	-1.183984754	miscellaneous natural or artificial environment	Freshwater	River	Biofilm
TC21B09	256318	metagenome		ThamesWBS		metagenome	Contrasting community assembly processes structure lotic bacteria metacommunities along the river continuum	Illumina MiSeq	2008-08	United Kingdom	51.38105463	-1.183984754	miscellaneous natural or artificial environment	Freshwater	River	Biofilm
TC21B10	256318	metagenome		ThamesWBS		metagenome	Contrasting community assembly processes structure lotic bacteria metacommunities along the river continuum	Illumina MiSeq	2008-08	United Kingdom	51.38105463	-1.183984754	miscellaneous natural or artificial environment	Freshwater	River	Biofilm
TC21S01T	256318	metagenome		ThamesWBS		metagenome	Contrasting community assembly processes structure lotic bacteria metacommunities along the river continuum	Illumina MiSeq	2008-08	United Kingdom	51.38105463	-1.183984754	miscellaneous natural or artificial environment	Freshwater	River	Sediment
TC21S02T	256318	metagenome		ThamesWBS		metagenome	Contrasting community assembly processes structure lotic bacteria metacommunities along the river continuum	Illumina MiSeq	2008-08	United Kingdom	51.38105463	-1.183984754	miscellaneous natural or artificial environment	Freshwater	River	Sediment
TC21S03T	256318	metagenome		ThamesWBS		metagenome	Contrasting community assembly processes structure lotic bacteria metacommunities along the river continuum	Illumina MiSeq	2008-08	United Kingdom	51.38105463	-1.183984754	miscellaneous natural or artificial environment	Freshwater	River	Sediment
TC21S04T	256318	metagenome		ThamesWBS		metagenome	Contrasting community assembly processes structure lotic bacteria metacommunities along the river continuum	Illumina MiSeq	2008-08	United Kingdom	51.38105463	-1.183984754	miscellaneous natural or artificial environment	Freshwater	River	Sediment
TC21S05T	256318	metagenome		ThamesWBS		metagenome	Contrasting community assembly processes structure lotic bacteria metacommunities along the river continuum	Illumina MiSeq	2008-08	United Kingdom	51.38105463	-1.183984754	miscellaneous natural or artificial environment	Freshwater	River	Sediment
TC21WG	256318	metagenome		ThamesWBS		metagenome	Contrasting community assembly processes structure lotic bacteria metacommunities along the river continuum	Illumina MiSeq	2008-08	United Kingdom	51.38105463	-1.183984754	miscellaneous natural or artificial environment	Freshwater	River	Water
TC21WM	256318	metagenome		ThamesWBS		metagenome	Contrasting community assembly processes structure lotic bacteria metacommunities along the river continuum	Illumina MiSeq	2008-08	United Kingdom	51.38105463	-1.183984754	miscellaneous natural or artificial environment	Freshwater	River	Water
