# Supplementary material for: Contrasting community assembly processes structure lotic bacteria metacommunities along the river continuum
Source: Environ Microbiol. 2020 Dec 10;23(1):484–98. doi: 10.1111/1462-2920.15337 (PMC7898806; doi:10.1111/1462-2920.15337)
Supplement: Supplementary file 8 — Supplementary Table 7 Supporting information [file EMI-23-484-s008.xlsx]

## Sheet: Sheet1
Site	Sampling_date	Site_long	Site_short	Number of Water samples	Number of Biofilm samples	Number of Sediment samples
TC01	2015-08-10	Thame at Wheatley	Tm	1	8	5
TC03	2015-08-10	Cherwell at Hampton Poyle	Ch	1	9	5
TC04	2015-08-10	Evenlode at Cassington Mill	Ev	1	10	5
TC07	2015-08-10	Windrush at Newbridge	Wi	1	9	5
TC08	2015-08-10	Leach at Lechlade	Le	1	10	5
TC09	2015-08-10	Cole at Lyte Bridge	Cl	1	9	5
TC12	2015-08-10	Pang at Tidmarsh	Pa	1	8	5
TC13	2015-08-10	Thames at Sonning	TSO	1	8	5
TC14	2015-08-10	Lodden at Charvil	Lo	1	10	5
TC18	2015-08-10	Thames at Wallingford	TW	1	9	5
TC19	2015-08-10	Thames at Hannington	TH	1	10	5
TC21	2015-08-10	Enborne at Brimpton	En	1	10	5
